# Supplementary material for: Polarized Macrophages Show Diverse Pro-Angiogenic Characteristics Under Normo- and Hyperglycemic Conditions
Source: Int J Mol Sci. 2025 May 19;26(10):4846. doi: 10.3390/ijms26104846 (PMC12111939; doi:10.3390/ijms26104846)
Supplement: Supplementary file 1 [file ijms-26-04846-s001.zip]

Archive with 1 entries (1 files):
- ijms-3522750-supplementary.pdf
